# Supplementary material for: Distance Matters: Assessing the Influence of Spatial Separation on Reproductive Success of Costus spiralis (Costaceae) in a Vereda Palm Swamp
Source: Plants (Basel). 2025 Oct 26;14(21):3266. doi: 10.3390/plants14213266 (PMC12609515; doi:10.3390/plants14213266)
Supplement: Supplementary file 1 [file plants-14-03266-s001.zip]

Archive with 1 entries (1 files):
- plants-3879534-supplementary.pdf
